# Supplementary material for: Limited emergence of resistance to integrase strand transfer inhibitors (INSTIs) in ART-experienced participants failing dolutegravir-based antiretroviral therapy: a cross-sectional analysis of a Northeast Nigerian cohort
Source: J Antimicrob Chemother. 2023 Jun 27;78(8):2000–7. doi: 10.1093/jac/dkad195 (PMC10393879; doi:10.1093/jac/dkad195)
Supplement: dkad195_Supplementary_Data [file dkad195_supplementary_data.zip]

Archive with 2 entries (2 files):
- PANGEA 1 and 2 SC.docx
- Supplementary Figures .docx
